# Supplementary material for: The missing link between genetic association and regulatory function
Source: eLife. 2022 Dec 14;11:e74970. doi: 10.7554/eLife.74970 (PMC9842386; doi:10.7554/eLife.74970)
Supplement: Figure 3—source data 1. [file elife-74970-fig3-data1.txt]

Pheno Gene Mend Backman JLIM Coloc eCaviar TWAS Chromatin GWAS GW_eQTL_Q eQTL_P ENSG eQTL_Q eQTL
LDL PCSK9 1 1 1 0 1 0 0 1 6.48685e-05 8.92983e-09 ENSG00000169174 2.25031716e-06 1
LDL APOB 1 1 0 0 0 0 1 1 1.05937e-13 1.08406e-18 ENSG00000084674 6.829578e-16 1
LDL APOE 1 0 0 0 1 0 1 1 0.0650781 4.3342e-05 ENSG00000130203 0.00319912425 1
LDL APOC2 1 0 0 0 0 0 1 1 0.251915 0.000127305 ENSG00000234906 0.00733875882352941 1
LDL LPL 1 0 0 0 0 0 1 0 1.42282e-07 4.53473e-12 ENSG00000175445 1.99981593e-09 1
LDL LDLR 1 1 0 0 0 0 0 1 0.00263624 7.73123e-07 ENSG00000130164 0.000123980815636364 1
LDL ANGPTL3 0 1 1 0 0 0 0 1 0.00164655 1.16254e-07 ENSG00000132855 2.50087873170732e-05 1
LDL ABCG5 0 1 0 0 0 0 0 1 0.0131356 5.86027e-06 ENSG00000138075 0.000689167752 1
LDL STAB1 0 1 0 0 0 0 0 0 0.00051302 1.77201e-07 ENSG00000010327 3.63468097674419e-05 1
LDL ALB 0 1 0 0 0 0 0 0 0.0016862 6.04072e-07 ENSG00000163631 0.000104468922352941 1
LDL FGB 0 1 0 0 0 0 0 1 0.0778822 1.95444e-05 ENSG00000171564 0.00172381608 1
LDL NPC1L1 0 1 0 1 0 0 0 1 1.9095e-05 4.29526e-09 ENSG00000015520 1.11424097647059e-06 1
LDL GIGYF1 0 1 0 0 0 0 0 0 2.15339e-14 1.53799e-19 ENSG00000146830 1.23318834545455e-16 1
LDL JAK2 0 1 0 0 0 0 0 0 0.147972 0.000135872 ENSG00000096968 0.007489944 1
LDL ABCA1 0 1 0 0 0 0 0 1 0.132689 0.000172735 ENSG00000165029 0.0090685875 1
LDL SH2B3 0 1 0 0 0 0 0 0 0.0230994 2.42437e-05 ENSG00000111252 0.0020364708 1
LDL SCARB1 0 1 0 0 0 0 0 0 0.00321401 6.75044e-07 ENSG00000073060 0.000112337510943396 1
LDL LIPC 0 1 0 0 0 0 0 1 2.72147e-14 1.33916e-19 ENSG00000166035 1.23318834545455e-16 1
LDL ASGR1 0 1 0 0 0 0 0 1 0.122435 9.78554e-05 ENSG00000141505 0.00599364325 1
LDL ZNF229 0 1 0 0 0 0 0 0 0.00478926 1.62795e-06 ENSG00000167383 0.000251903842105263 1
LDL RRBP1 0 1 0 0 0 0 0 1 0.00117916 2.00162e-07 ENSG00000125844 4.01233827272727e-05 1
HDL LIPC 1 1 0 0 0 0 1 1 2.72147e-14 1.33916e-19 ENSG00000166035 1.23318834545455e-16 1
HDL ABCA1 1 1 0 0 0 0 1 1 0.132689 0.000172735 ENSG00000165029 0.0090685875 1
HDL APOA1 1 1 0 0 0 0 1 1 0.031659 1.57729e-05 ENSG00000118137 0.00146438924210526 1
HDL LIPG 1 1 0 0 0 0 1 1 0.0030787 8.84293e-07 ENSG00000101670 0.0001392761475 1
HDL PLTP 1 0 1 1 1 0 1 1 6.66906e-11 3.01774e-15 ENSG00000100979 1.77443112e-12 1
HDL SCARB1 1 1 0 0 0 0 1 1 0.00321401 6.75044e-07 ENSG00000073060 0.000112337510943396 1
HDL CETP 1 1 0 0 0 0 1 1 0.0088148 7.73027e-07 ENSG00000087237 0.000123980815636364 1
HDL ANGPTL3 0 1 1 1 0 0 0 1 0.00164655 1.16254e-07 ENSG00000132855 2.50087873170732e-05 1
HDL SLC30A10 0 1 0 0 0 0 0 1 0.409025 0.00106626 ENSG00000196660 0.0461000647058824 1
HDL APOB 0 1 0 0 0 0 0 1 1.05937e-13 1.08406e-18 ENSG00000084674 6.829578e-16 1
HDL PPARG 0 1 0 0 0 0 0 1 0.123567 0.000131633 ENSG00000132170 0.007489944 1
HDL PLA2G12A 0 1 0 0 0 0 0 1 1.29863e-21 4.85093e-28 ENSG00000123739 1.069630065e-24 1
HDL CD36 0 1 0 0 0 0 0 0 1.11037e-06 9.3365e-11 ENSG00000135218 3.04992333333333e-08 1
HDL LPL 0 1 0 1 0 0 0 1 1.42282e-07 4.53473e-12 ENSG00000175445 1.99981593e-09 1
HDL JAK2 0 1 0 0 0 0 0 0 0.147972 0.000135872 ENSG00000096968 0.007489944 1
HDL PDE3B 0 1 0 0 0 0 0 1 0.0052031 3.05495e-06 ENSG00000152270 0.000408252409090909 1
HDL NR1H3 0 1 1 0 1 0 0 1 0.00090962 5.09719e-07 ENSG00000025434 9.77330778260869e-05 1
HDL APOA5 0 1 0 0 0 0 0 1 0.372346 0.000405197 ENSG00000110243 0.0191114306951872 1
HDL APOC3 0 1 0 0 0 0 0 1 0.148366 0.000153507 ENSG00000110245 0.00830632969325153 1
HDL SH2B3 0 1 0 0 0 0 0 1 0.0230994 2.42437e-05 ENSG00000111252 0.0020364708 1
HDL PLIN1 0 1 0 0 0 0 0 0 0.020638 9.50814e-06 ENSG00000166819 0.000986609350588235 1
HDL LCAT 0 1 1 1 0 1 0 1 3.45168e-07 2.61635e-11 ENSG00000213398 9.47384424e-09 1
HDL SRSF2 0 1 0 0 0 0 0 0 0.00867446 2.54787e-06 ENSG00000161547 0.000351128334375 1
HDL CREB3L3 0 1 0 0 0 0 0 1 0.091131 5.02272e-05 ENSG00000060566 0.003460968 1
HDL ANGPTL4 0 1 1 0 0 0 0 1 0.167799 0.000164078 ENSG00000167772 0.00877071490909091 1
Height ANTXR1 1 0 0 0 1 0 0 1 0.0708437 7.4198e-05 ENSG00000169604 0.00484760266666667 1
Height ATR 1 0 0 0 0 0 0 1 0.0123806 6.82011e-06 ENSG00000175054 0.0007812126 1
Height BLM 1 0 0 0 0 0 0 1 0.140586 0.000149217 ENSG00000197299 0.00815866333333333 1
Height CDC6 1 0 0 0 0 0 0 1 0.14237 0.000322499 ENSG00000094804 0.0156287976923077 1
Height CDT1 1 0 0 0 0 0 0 1 0.303687 0.00181169 ENSG00000167513 0.0764550516746411 0
Height CENPJ 1 0 0 0 0 0 0 0 0.221869 0.000407808 ENSG00000151849 0.0191322689361702 1
Height COL1A1 1 0 0 0 0 0 0 1 0.0201249 1.10346e-05 ENSG00000108821 0.00110131078651685 1
Height COL1A2 1 0 0 0 0 0 0 1 0.000223654 6.58633e-08 ENSG00000164692 1.53877897894737e-05 1
Height COMP 1 0 0 0 0 0 0 1 0.251426 0.000809547 ENSG00000105664 0.0358804248241206 1
Height CREBBP 1 0 0 0 0 0 0 1 0.271369 0.000877423 ENSG00000005339 0.0383245592079208 1
Height DNA2 1 0 0 0 0 1 0 1 2.72659e-44 7.22677e-54 ENSG00000138346 2.12467038e-50 1
Height EP300 1 0 0 0 0 0 1 1 0.295051 0.00487996 ENSG00000100393 0.199265033333333 0
Height EVC 1 0 0 0 0 0 0 1 0.0487567 1.82384e-05 ENSG00000072840 0.00162487563636364 1
Height EVC2 1 0 0 0 0 0 0 1 0.0469283 1.77779e-05 ENSG00000173040 0.00161650595876289 1
Height FBN1 1 0 0 0 0 0 0 1 0.0163757 1.36489e-05 ENSG00000166147 0.00130851410869565 1
Height FGFR3 1 1 0 0 0 0 1 1 3.33793e-07 2.68533e-11 ENSG00000068078 9.47384424e-09 1
Height FKBP10 1 0 0 0 0 0 0 1 0.0688246 8.70415e-05 ENSG00000141756 0.00540638049295775 1
Height GHR 1 0 0 0 0 0 1 1 0.0351696 4.97255e-05 ENSG00000112964 0.003460968 1
Height KRAS 1 0 0 0 0 0 0 1 0.296882 0.00172987 ENSG00000133703 0.0733531413461539 0
Height NBN 1 0 0 0 0 0 0 0 7.33843e-16 2.6313e-21 ENSG00000104320 3.315438e-18 1
Height NIPBL 1 0 1 0 0 0 0 1 0.0132072 9.39142e-06 ENSG00000164190 0.0009860991 1
Height ORC1 1 0 0 0 0 0 0 1 0.016436 1.27363e-05 ENSG00000085840 0.00123444138461538 1
Height ORC4 1 0 0 0 0 0 0 0 4.75589e-06 9.91206e-10 ENSG00000115947 2.7320115375e-07 1
Height ORC6 1 0 0 0 0 0 0 0 0.293479 0.013261 ENSG00000091651 0.538995483870968 0
Height PCNT 1 0 0 0 0 0 0 1 0.00460194 2.29876e-06 ENSG00000160299 0.0003218264 1
Height PLOD2 1 0 0 0 0 1 0 1 8.34384e-19 1.05498e-24 ENSG00000152952 1.86098472e-21 1
Height PTPN11 1 1 0 0 0 0 0 1 0.263824 0.00202059 ENSG00000179295 0.0844625772511848 0
Height RAD21 1 0 0 0 0 0 0 1 3.9756e-06 9.13949e-10 ENSG00000164754 2.60033231612903e-07 1
Height RAF1 1 0 0 0 0 0 0 1 0.0478011 3.00369e-05 ENSG00000132155 0.00240841325454545 1
Height RECQL4 1 0 0 0 0 0 1 1 0.297571 0.00302103 ENSG00000160957 0.124511610280374 0
Height RIT1 1 0 0 0 0 0 0 1 4.02684e-19 2.5058e-24 ENSG00000143622 3.683526e-21 1
Height ROR2 1 0 0 0 0 0 1 1 0.0453818 4.74529e-05 ENSG00000169071 0.003368795472 1
Height SLC26A2 1 0 0 0 0 0 0 1 0.00769212 3.43039e-06 ENSG00000155850 0.00043222914 1
Height SMAD4 1 0 0 0 0 0 0 0 0.0129151 7.13409e-06 ENSG00000141646 0.000806700946153846 1
Height SRCAP 1 0 0 0 0 0 0 1 0.0776395 0.000149853 ENSG00000080603 0.00815866333333333 1
Height WRN 1 0 0 0 0 0 0 1 2.49211e-07 2.62729e-11 ENSG00000165392 9.47384424e-09 1
Height ADAMTSL4 0 1 0 0 0 0 0 1 0.0338266 4.35255e-05 ENSG00000143382 0.00319912425 1
Height SLC27A3 0 1 0 0 0 0 0 0 0.00125272 5.74524e-07 ENSG00000143554 0.0001026459252 1
Height THBS3 0 1 0 0 0 0 0 1 5.70768e-09 3.6863e-13 ENSG00000169231 1.806287e-10 1
Height DDR2 0 1 0 0 0 0 0 0 0.0528597 3.97753e-05 ENSG00000162733 0.00305098372173913 1
Height PAPPA2 0 1 0 0 0 0 0 1 NA NA ENSG00000116183 1 0
Height DTL 0 1 0 0 0 0 0 1 0.298045 0.00243723 ENSG00000143476 0.10139796509434 0
Height TMEM206 0 1 0 0 0 0 0 1 1.19507e-09 5.48656e-14 ENSG00000065600 2.84655642352941e-11 1
Height CNNM3 0 1 0 0 0 0 0 1 0.0201883 3.35661e-05 ENSG00000168763 0.002643330375 1
Height IHH 0 1 0 0 0 0 0 1 0.18126 0.000413115 ENSG00000163501 0.0192787 1
Height IRS1 0 1 0 0 0 0 0 1 0.216311 0.000504658 ENSG00000169047 0.023062609119171 1
Height UBA7 0 1 0 0 0 0 0 1 0.00627341 1.09815e-05 ENSG00000182179 0.00110131078651685 1
Height FLNB 0 1 0 0 0 0 0 1 0.0831164 0.000123125 ENSG00000136068 0.00714449013157895 1
Height LRRC58 0 1 0 0 0 0 0 1 0.000242396 8.36771e-08 ENSG00000163428 1.8923898e-05 1
Height GYG1 0 1 0 0 0 0 0 0 0.0205295 1.1113e-05 ENSG00000163754 0.00110131078651685 1
Height IGF2BP2 0 1 0 0 0 0 0 1 0.209204 0.000499353 ENSG00000073792 0.0229390284375 1
Height LPP 0 1 0 0 0 0 0 1 0.00497756 1.76207e-06 ENSG00000145012 0.000267956162068966 1
Height LCORL 0 1 0 0 0 0 0 1 0.0121717 6.80148e-06 ENSG00000178177 0.0007812126 1
Height ADAMTS3 0 1 0 0 0 0 0 1 0.000130381 4.22275e-08 ENSG00000156140 1.03457375e-05 1
Height NPR3 0 1 0 0 0 0 0 1 0.0924203 8.17029e-05 ENSG00000113389 0.0051472827 1
Height ADAMTS6 0 1 0 0 0 0 0 1 0.15309 0.000334615 ENSG00000049192 0.0160396972826087 1
Height STC2 0 1 0 0 0 0 0 1 0.256693 0.000566594 ENSG00000113739 0.0253673049746193 1
Height GFPT2 0 1 0 0 0 0 0 1 0.279554 0.000841235 ENSG00000131459 0.0370984635 1
Height BMP6 0 1 0 0 0 0 0 1 0.202358 0.000356283 ENSG00000153162 0.0169860327567568 1
Height SCUBE3 0 1 0 0 0 0 0 1 0.0266899 2.86267e-05 ENSG00000146197 0.00233784716666667 1
Height ESR1 0 1 0 0 0 0 0 1 0.0258675 1.23603e-05 ENSG00000091831 0.0012113094 1
Height GLI3 0 1 0 0 0 0 0 0 0.0431059 3.18469e-05 ENSG00000106571 0.00253053745945946 1
Height LOXL2 0 1 0 0 0 0 0 1 0.0955364 8.09445e-05 ENSG00000134013 0.0051472827 1
Height CRISPLD1 0 1 0 0 0 0 0 1 0.0962411 0.000135555 ENSG00000121005 0.007489944 1
Height ZFAT 0 1 0 0 0 0 0 1 1.13559e-10 5.29345e-15 ENSG00000066827 2.9180143125e-12 1
Height NPR2 0 1 0 0 0 0 0 1 0.00130569 5.22258e-07 ENSG00000159899 9.80067140425532e-05 1
Height COL27A1 0 1 0 0 0 0 0 1 0.123059 0.000134712 ENSG00000196739 0.007489944 1
Height PAPPA 0 1 0 0 0 0 0 1 0.0174257 9.66972e-06 ENSG00000182752 0.000991708493023256 1
Height ANGPTL2 0 1 0 0 1 0 0 1 0.00156899 5.39967e-07 ENSG00000136859 9.921893625e-05 1
Height TET1 0 1 0 0 0 0 0 1 0.0135947 7.56101e-06 ENSG00000138336 0.0008336013525 1
Height HTRA1 0 1 0 0 0 0 0 1 0.0406422 2.37433e-05 ENSG00000166033 0.0020364708 1
Height PDE3B 0 1 0 0 0 0 0 1 0.00336865 1.95102e-06 ENSG00000152270 0.00028679994 1
Height FIBIN 0 1 0 0 0 0 0 0 0.0536576 5.13009e-05 ENSG00000176971 0.00350754990697674 1
Height LTBP3 0 1 0 0 0 0 0 1 3.72596e-06 7.05313e-10 ENSG00000168056 2.08505976e-07 1
Height SERPINH1 0 1 1 0 0 0 0 1 0.0188239 1.43095e-05 ENSG00000149257 0.00135709451612903 1
Height B4GALNT3 0 1 0 0 0 0 0 1 0.0940295 0.000108397 ENSG00000139044 0.00649008972972973 1
Height COL2A1 0 1 0 0 0 0 0 1 NA NA ENSG00000139219 1 0
Height CNPY2 0 1 0 0 0 0 0 1 0.029071 2.73987e-05 ENSG00000257727 0.00227977862264151 1
Height HMGA2 0 1 0 0 0 0 0 1 NA NA ENSG00000149948 1 0
Height GRAMD2 0 1 0 0 0 0 0 1 NA NA ENSG00000175318 1 0
Height ACAN 0 1 0 0 0 0 0 1 0.29476 0.00147526 ENSG00000157766 0.0628589043478261 0
Height IGF1R 0 1 0 0 0 0 0 1 0.00110618 2.18175e-07 ENSG00000140443 4.27623e-05 1
Height ADAMTS17 0 1 0 0 0 0 0 1 0.00832336 2.10251e-06 ENSG00000140470 0.000300702251612903 1
Height SPSB3 0 1 0 0 0 0 0 1 0.216029 0.000334208 ENSG00000162032 0.0160396972826087 1
Height IGFALS 0 1 0 0 0 0 0 1 0.00221456 5.81893e-07 ENSG00000099769 0.0001026459252 1
Height CRISPLD2 0 1 0 0 0 0 0 1 0.0166106 3.39618e-06 ENSG00000103196 0.00043222914 1
Height PIEZO1 0 1 0 1 1 0 0 1 2.44676e-05 2.21475e-09 ENSG00000103335 5.91942272727273e-07 1
Height SHBG 0 1 0 0 0 0 0 1 0.0676495 4.77437e-05 ENSG00000129214 0.003368795472 1
Height NF1 0 1 0 0 0 0 0 1 0.054996 5.89511e-05 ENSG00000196712 0.0039996054 1
Height ADAMTS10 0 1 0 0 0 0 0 1 0.0912859 7.05672e-05 ENSG00000142303 0.00467971957894737 1
Height CLEC11A 0 1 0 0 0 0 0 1 0.119814 8.66262e-05 ENSG00000105472 0.00540638049295775 1
Height SHOX 0 1 0 0 0 0 0 0 8.80609e-07 6.26996e-11 ENSG00000185960 2.12696335384615e-08 1
Height NRK 0 1 0 0 0 0 0 0 0.0952384 0.00022914 ENSG00000123572 0.0116821664739884 1
CD NOD2 1 0 0 0 0 0 1 1 0.2544 0.000312236 ENSG00000167207 0.0152150360220995 1
CD ATG16L1 1 0 0 0 0 0 1 1 0.145573 8.13465e-05 ENSG00000085978 0.0051472827 1
CD IRGM 1 0 0 0 0 0 1 0 0.215767 0.000187717 ENSG00000237693 0.00973919964705882 1
CD IL23R 1 0 0 0 0 0 0 1 0.23742 0.00029208 ENSG00000162594 0.0143918748603352 1
CD CARD9 1 0 0 0 0 0 0 1 0.018687 3.26779e-06 ENSG00000187796 0.000423851585294118 1
CD PRDM1 1 0 0 0 0 0 0 1 0.183355 0.000111329 ENSG00000057657 0.0065461452 1
CD IL10RA 1 0 0 0 0 0 1 0 0.101668 4.19618e-05 ENSG00000110324 0.00316307623728814 1
CD IL10RB 1 0 0 0 0 0 0 0 0.00105262 1.69002e-07 ENSG00000243646 3.549042e-05 1
CD IL10 1 0 0 0 0 0 0 1 0.164649 0.00021076 ENSG00000136634 0.010807576744186 1
CD PTPN22 1 0 0 0 0 0 0 0 2.08389e-07 1.15802e-11 ENSG00000134242 4.64260745454545e-09 1
UC ATG16L1 1 0 0 0 0 0 1 0 0.145573 8.13465e-05 ENSG00000085978 0.0051472827 1
UC IRGM 1 0 0 0 0 0 1 0 0.215767 0.000187717 ENSG00000237693 0.00973919964705882 1
UC IL23R 1 0 0 0 0 0 0 1 0.23742 0.00029208 ENSG00000162594 0.0143918748603352 1
UC CARD9 1 0 0 0 0 0 0 1 0.018687 3.26779e-06 ENSG00000187796 0.000423851585294118 1
UC RNF186 1 0 0 0 0 0 1 1 0.155921 0.000108904 ENSG00000178828 0.00649008972972973 1
UC PRDM1 1 0 0 0 0 0 0 1 0.183355 0.000111329 ENSG00000057657 0.0065461452 1
UC PTPN22 1 0 0 0 0 0 0 0 2.08389e-07 1.15802e-11 ENSG00000134242 4.64260745454545e-09 1
T2D ABCC8 1 0 0 0 0 0 1 1 2.20269e-52 4.98071e-61 ENSG00000006071 2.19649311e-57 1
T2D BLK 1 0 0 0 0 0 0 0 0.0332235 1.56409e-05 ENSG00000136573 0.00146438924210526 1
T2D CEL 1 0 0 0 0 0 0 0 0.0821055 4.75987e-05 ENSG00000170835 0.003368795472 1
T2D EIF2AK3 1 0 0 0 0 0 0 0 0.080531 0.000132372 ENSG00000172071 0.007489944 1
T2D GATA4 1 0 0 0 0 0 0 0 0.194315 0.000134412 ENSG00000136574 0.007489944 1
T2D GATA6 1 0 0 0 0 0 0 0 0.00775693 4.98263e-06 ENSG00000141448 0.00059387562972973 1
T2D GCK 1 1 0 0 0 0 1 1 2.86765e-06 3.43072e-10 ENSG00000106633 1.0806768e-07 1
T2D GLIS3 1 0 0 0 0 0 1 1 0.0529089 8.51507e-06 ENSG00000107249 0.000925662226829268 1
T2D HNF1A 1 1 0 0 0 0 0 1 0.0855558 9.77246e-05 ENSG00000135100 0.00599364325 1
T2D HNF1B 1 0 0 0 0 0 1 0 0.127305 6.40961e-05 ENSG00000108753 0.00428278486363636 1
T2D HNF4A 1 0 0 0 0 0 1 1 0.0952408 4.66464e-05 ENSG00000101076 0.003368795472 1
T2D IER3IP1 1 0 0 0 0 0 0 0 0.000290542 6.62966e-08 ENSG00000134049 1.53877897894737e-05 1
T2D INS 1 0 0 0 0 0 0 1 0.150123 0.000117051 ENSG00000254647 0.00683701867549669 1
T2D KCNJ11 1 0 0 0 1 0 1 1 9.11254e-06 7.09204e-10 ENSG00000187486 2.08505976e-07 1
T2D KLF11 1 0 0 0 0 0 0 0 0.00868086 2.94122e-06 ENSG00000172059 0.000399100929230769 1
T2D LMNA 1 0 0 0 0 0 1 0 0.0639635 4.23178e-05 ENSG00000160789 0.00316307623728814 1
T2D NEUROD1 1 0 0 0 0 0 0 0 0.0783354 3.80951e-05 ENSG00000162992 0.00297344054867257 1
T2D NEUROG3 1 0 0 0 0 0 0 1 0.389775 0.00111739 ENSG00000122859 0.0480750234146341 1
T2D PAX4 1 0 0 0 0 0 0 0 0.402752 0.00362118 ENSG00000106331 0.148552593488372 0
T2D PDX1 1 0 0 0 0 0 0 0 0.0306937 8.60593e-06 ENSG00000139515 0.000925662226829268 1
T2D PPARG 1 0 1 0 0 0 0 1 0.0142747 2.11378e-06 ENSG00000132170 0.000300702251612903 1
T2D PTF1A 1 0 0 0 0 0 0 0 0.284068 0.000519582 ENSG00000168267 0.0236222331958763 1
T2D RFX6 1 0 0 0 0 0 0 0 0.056496 2.41962e-05 ENSG00000185002 0.0020364708 1
T2D SLC19A2 1 0 0 0 0 0 0 0 0.0583167 4.98787e-05 ENSG00000117479 0.003460968 1
T2D SLC2A2 1 0 0 0 0 0 1 1 0.279717 0.00048908 ENSG00000163581 0.0225847413612565 1
T2D WFS1 1 0 0 1 0 1 1 1 2.86409e-14 4.52197e-19 ENSG00000109501 3.32364795e-16 1
T2D ZFP57 1 0 0 0 0 0 0 0 1.90947e-67 2.2991e-87 ENSG00000204644 2.0278062e-83 1
T2D PAM 0 1 0 0 0 0 0 1 0.0244985 2.14673e-05 ENSG00000145730 0.00187466916831683 1
T2D GIGYF1 0 1 0 0 0 0 0 0 2.15339e-14 1.53799e-19 ENSG00000146830 1.23318834545455e-16 1
BC BRCA1 1 1 0 0 0 0 0 0 0.0660662 2.95334e-05 ENSG00000012048 0.00238976686238532 1
BC BRCA2 1 1 0 0 0 0 0 1 0.468076 0.00249966 ENSG00000139618 0.103507047887324 0
BC ATM 1 0 0 0 0 0 0 0 0.14177 8.14166e-05 ENSG00000149311 0.0051472827 1
BC CHEK2 1 0 0 0 0 0 1 1 0.0801639 3.97804e-05 ENSG00000183765 0.00305098372173913 1
BC STK11 1 0 0 0 0 0 0 0 0.0588642 7.45288e-06 ENSG00000118046 0.000832081032911392 1
BC PALB2 1 0 0 0 0 0 0 0 0.316881 0.000298803 ENSG00000083093 0.014641347 1
BC PIK3CA 1 0 0 0 0 0 0 0 0.401622 0.000877728 ENSG00000121879 0.0383245592079208 1
BC TP53 1 0 0 0 0 0 0 0 0.0756808 1.82162e-05 ENSG00000141510 0.00162487563636364 1
BC KMT2C 1 0 0 0 0 0 0 0 0.314512 0.000237362 ENSG00000055609 0.0120317979310345 1
BC CDH1 1 0 0 0 0 0 0 0 0.290257 0.000527361 ENSG00000039068 0.0238529436923077 1
BC MAP3K1 1 0 0 0 0 0 0 1 0.382619 0.00060822 ENSG00000095015 0.0270934363636364 1
BC ERBB2 1 0 0 0 0 0 0 0 0.0692255 2.793e-05 ENSG00000141736 0.00230226728971963 1
BC SF3B1 1 0 0 0 0 0 0 0 0.0135962 4.52929e-06 ENSG00000115524 0.000547237504109589 1
BC AKT1 1 0 0 0 0 0 0 1 0.13562 4.50474e-05 ENSG00000142208 0.00328362039669421 1
BC GATA3 1 0 0 0 0 0 0 1 0.27407 0.000161035 ENSG00000107485 0.00866054085365854 1
BC PTEN 1 0 0 0 0 0 0 0 0.451345 0.00186905 ENSG00000171862 0.0785001 0
BC MAP2K4 1 0 0 0 0 0 0 0 0.0141443 1.89461e-06 ENSG00000065559 0.000283228138983051 1
BC RB1 1 0 0 0 0 0 0 0 0.280945 0.000382975 ENSG00000139687 0.0181604274193548 1
BC ESR1 1 0 0 0 0 0 1 1 0.397943 0.00053093 ENSG00000091831 0.02389185 1
BC CBFB 1 0 0 0 0 0 0 0 0.268894 0.000470032 ENSG00000067955 0.0218193802105263 1
BC NF1 1 0 0 0 0 0 0 0 0.0889049 4.03536e-05 ENSG00000196712 0.00306826510344828 1
BC NCOR1 1 0 0 0 0 0 0 0 0.0194457 4.0717e-06 ENSG00000141027 0.00049878325 1
BC ARID1A 1 0 0 0 0 0 0 0 0.238773 0.000278732 ENSG00000117713 0.0139682740909091 1
BC NUP93 1 0 0 0 0 0 1 0 0.173795 7.11067e-05 ENSG00000102900 0.00468030667164179 1
BC TBX3 1 0 0 0 0 0 0 1 0.329141 0.000291174 ENSG00000135111 0.0143918748603352 1
BC HS6ST1 1 0 0 0 0 0 0 0 0.036762 9.12559e-06 ENSG00000136720 0.000969731371084337 1
BC KRAS 1 0 0 0 0 0 1 0 0.250931 0.000165656 ENSG00000133703 0.00880172240963856 1
BC RUNX1 1 0 0 0 0 0 0 0 0.150286 6.21896e-05 ENSG00000159216 0.00418711658015267 1
BC FOXA1 1 0 0 0 0 0 0 1 0.0156897 3.69995e-06 ENSG00000129514 0.000459627591549296 1
BC GPS2 1 0 0 0 0 0 0 0 0.076793 1.7689e-05 ENSG00000132522 0.00161650595876289 1
BC CDKN1B 1 0 0 0 0 0 0 0 0.301033 0.000207958 ENSG00000111276 0.0107262547368421 1
BC LRRC37A3 1 0 0 0 0 0 0 0 0.18391 0.000106264 ENSG00000176809 0.00646378262068966 1
BC CTCF 1 0 0 0 0 0 0 0 0.302943 0.000942836 ENSG00000102974 0.0409645986206897 1
BC ZFP36L1 1 0 0 0 0 0 1 1 0.265636 0.000274872 ENSG00000185650 0.0138535488 1
BC FGFR2 1 0 0 0 0 0 1 1 0.459585 0.00119944 ENSG00000066468 0.0513546640776699 0
