# Supplementary material for: The missing link between genetic association and regulatory function
Source: eLife. 2022 Dec 14;11:e74970. doi: 10.7554/eLife.74970 (PMC9842386; doi:10.7554/eLife.74970)
Supplement: Supplementary file 3. [file elife-74970-supp3.zip]

Archive with 1 entries (1 files):
- TOPMed URLs used.odt
